# Supplementary material for: p38γ and p38δ regulate postnatal cardiac metabolism through glycogen synthase 1
Source: PLoS Biol. 2021 Nov 10;19(11):e3001447. doi: 10.1371/journal.pbio.3001447 (PMC8612745; doi:10.1371/journal.pbio.3001447)
Supplement: S14 Fig — (XLSX) [file pbio.3001447.s014.xlsx]

## Sheet: Fig1
	1D												1E			1F						1H				1I
	IVS;d				LVPW;d				LVID;d				FS				E/A (% of mice)					HW/TL				Crossectional area
	TNTGFP	TNTp38gd			TNTGFP	TNTp38gd			TNTGFP	TNTp38gd			TNTGFP	TNTp38gd			Normal	Anormal				TNTGFP	TNTp38gd			TNTGFP	TNTp38gd
	0.693217	0.541279			0.640988	0.617248			2.31231	2.82035			63.039	46.8013		TNTGFP	72	28				5.02407	5.70213			186.631	207.164
	0.655233	0.484302			0.560271	0.503295			2.38353	3.04826			66.9323	42.8349		TNTp38gd	50	50				5.00975	5.46977			214.258	258.682
	0.617248	0.487468			0.617248	0.462145			2.65833	2.75317			53.3223	45.5484								4.62302	5.36634			166.684	241.532
	0.621996	0.46531			0.73595	0.46531			2.61618	2.87733			61.1615	45.8746		Raw data E/A						4.62443	5.73283			202.711	235.35
	0.688469	0.52907			0.683721	0.504651			2.69215	2.69012			47.4427	39.9899		TNTGFP	TNTp38gd	Normal Range: 1,2-2				5.05857	5.12289			204.83	248.133
	0.694352				0.719934				2.70797				56.3877			1.13393	1.16667	Normal					5.5243				221.204
	0.601163				0.643798								58.2451			1.14545	1.7764	Abnormal									234.781
																1.35316	1.25568
Mean	0.653097	0.501486		Mean	0.657416	0.51053		Mean	2.56175	2.83784		Mean	58.0758	44.2098		1.21834	0.904459				Mean	4.86797	5.48637		Mean	195.023	235.264
SEM	0.015053	0.0143959		SEM	0.023029	0.0281617		SEM	0.0694412	0.0612912		SEM	2.44526	1.24453		1.71795	1.26531				SEM	0.100026	0.0922927		SEM	8.36305	6.43809
																1.35055	0.822222
																1.53957	1.57292
																	0.815789
																Number of mice
																E/A	GFP	gd
																Normal 1,2-2	5	4
																Abnormal	2	4
																Total	7	8

## Sheet: Fig2
	2A					2B					2C			2D
	PAS					Glycogen					Glycolytic flux			Glycolysis (qPCR)
	TNTGFP	TNTp38gd				TNTGFP	TNTp38gd				TNTGFP	TNTp38gd			TNTGFP										TNTp38gd
	1.00748	0.00159281				0.147946	0.12106				2.18325	1.28513		GLUT4	0.690302	0.70248	1.12086	0.979942	0.912507	0.770836	1.18828	1.45484	1.47192	0.708026	0.523439	0.317647	0.606749	0.274793	0.856538	0.333963	0.685994	0.426947	0.709136	0.553224
	1.2473	0.00564625				0.0920736	0.0114156				1.7089	1.54571		PEPCK	1.17121	0.56488	1.5684	0.937456	1.40707	1.04696	0.795464	0.782694	0.482274	1.24359	1.18896	0.517534	0.990463	0.449717	1.08199	0.516982	0.886553	0.584844	1.84622	0.723119
	0.696184	0.0225179				0.214741	0.0786306				2.16344	1.22462		PKM2	0.927746	0.669178	1.61241	0.919905	1.14448	0.684365	1.20786	0.8762	0.86065	1.09721	0.944002	0.321029	0.800194	0.393468	0.870278	0.268186	1.04585	0.531193	0.98337	0.461868
	1.44218	0.0273529				0.188695	0.0903932				2.23539	1.59651		HK2	0.675771	1.25431	0.904585	1.21342	0.705082	1.31742	0.858127	1.56566	0.580108	0.925517	0.797357	0.541731	0.530049	0.832228	0.786759	0.602091	0.727976	0.588228	0.770332	0.740668
	0.957925	0.212156				0.244568	0.0332605				1.78152	1.05401		LDHA	0.605311	1.16174	0.803759	1.18294	0.957547	1.25057	0.940274	1.25236	0.894668	0.950828	0.588514	0.342418	0.456399	0.539494	0.620759	0.424332	0.647037	0.847731	0.728491	0.884398
	1.42185	0.0793482									1.70138	1.2618
	0.861165	0.00749954			Mean	0.177605	0.066952				2.01581	1.47921				TNTGFP		TNTp38gd
	0.831994	0.0102916			SEM	0.0266283	0.0197901				1.28513					Mean	SEM	Mean	SEM
	1.03527	0.0243467													GLUT4	1	0.0948624	0.528843	0.0604415
	0.734941	0.00018982								Mean	1.88435	1.34957			PEPCK	1	0.11205	0.878638	0.135076
	0.986268	0.00396928								SEM	0.115081	0.0741752			PKM2	1	0.0884448	0.661943	0.0938819
	0.777438	5.0334e-05													HK2	1	0.101879	0.691742	0.0360868
		0.00030395													LDHA	1	0.0666058	0.607957	0.0560154
Mean	1	0.030405
SEM	0.0726913	0.0162805
	2E				2F				2G
	ORO quantification				Fatty acid b oxidation rate				Cardiac lipid profile
	TNTGFP	TNTp38gd				TNTGFP	TNTp38gd			TNTGFP								TNTp38gd
	17.1988	4.87298			ASM	2672.44	4014.7		NEFA	0.89	0.49	0.56	0.63	0.48	0.56			0.7	0.16	1.35	1.37	0.38	1.22	0.56	0.07
	12.1784	4.15612				2111.73	1867.77		DG	7.51	6.66	6.18	7.41	7.29	5.44	4.38	5.85	6.12	6.65	3.84	4.26	5.19	4.6	6.14	6.21
	6.83843	1.03829				2248.61	3079.73		TG	61.15	36.4	48.75	34.98	43.07	45.78	47.49		45.55	35.2	28.61	25.33	37.94	31.83	33.67
	14.7902	3.97462				2652.63	4339.69		PC	29.53	54.29	45.9	69.81	66.24	63.89	58.36	58.68	59.96	55.54	53.39	38.43	60.63	50.23	59.4	56.28
	6.57241	2.54803				2257.83	4406.11		LPC	11.06	12.84	10.97	14.09	13.76	12.07	11.81	16.08	13.8	12.99	11.25	9.32	14.1	10.57	9.92	12.21
	10.8354	0.00080062			CO2	20.45	23.11		PE	23.11	35.39	30.64	50.82	39.81	38.67	36.22	39.4	38.48	39.27	38.68	29.88	52.47	34.98	48.31	44.52
	11.4475	0.001417				22.09	19.55		PS	4.92	6.31	5.47	5.69	5.69	5.15	4.99	6.67	7.72	7.85	6.05	3.92	6.77	6.51	5.83	5.29
	14.7999	0.00140472				21.62	24.49		CL	3.76	6.9	5.16	6.64	6.79	5.87	5.76	7.97	5.92	5.51	6.63	5.04	7.27	6.13	7.44	6.27
	11.8152	0.00152044				15.51	36.92		PI	3.29	3.54	3.87	7.46	4.98	4.48	4.34	3.6	4.41	4.15	3.58	2.87	5.35	3.33	4.46	3.1
	3.326	0.00126565				27.29	32.91		FC	7.44	18.63	15.32	19.45	18.42	20.26	13.56	18.38	19.29	23.22	16.39	12.74	17.38	13.82	19.74	17.99
	16.5686	1.52449
					Mean ASM	2388.65	3541.6				TNTGFP		TNTp38gd
Mean	11.4883	1.64736			SEM ASM	114.811	480.79				Mean	SEM	Mean	SEM
SEM	1.32703	0.578869			Mean CO2	21.392	27.396			NEFA	0.601667	0.0618286	0.72625	0.186451
					SEM CO2	1.88163	3.2364			DG	6.34	0.388127	5.37625	0.370747
										TG	45.3743	3.30511	34.0186	2.48521
										PC	55.8375	4.5825	54.2325	2.5801
										LPC	12.835	0.61565	11.77	0.631992
										PE	36.7575	2.81434	40.8237	2.57654
										PS	5.61125	0.220312	6.2425	0.455627
										CL	6.10625	0.451821	6.27625	0.290652
										PI	4.445	0.474086	3.90625	0.294794
										FC	16.4325	1.50405	17.5712	1.18462

## Sheet: Fig3
	3A				3B						3C						3D
	ORO				Fatty acid b oxidation rate						Fatty acid b oxidation rate						Hepatic lipid profile
	TNTGFP	TNTp38gd			ASM	TNTGFP	TNTp38gd				CO2	TNTGFP	TNTp38gd					TNTGFP										TNTp38gd
	9.89793	4.36484				2502.98	2337.37					39.98	51.81				NEFA	10.64	2.4	2.76	7.14	6.5	5.8	9.87	4.04			2.98	3.71	5.1	4.56	3.16	2.82	2.22	3.99	3.81	3.69
	6.56186	1.57993				2974.53	2505.43					37.12	39.98				DG	5.17	3.05	5.84	5.26	7.05	6.13	3.79	4.2	6.33	2.91	4.28	2.79	5.92	5.3	6.02	4.72	3.02	5.38	3.24	3.13
	7.3976	0.483663				3486.06	3753.65					24.07	46.91				TG	38.22	42.52	15.57	21.19	33.63	28.37	32.19	27.34	23.54	23.54	15.5	19.31	20.33	18.53	30.59	15.96	29.32	17.52	25.28
	9.93238	0.279265				3255.18	3340.03					31	37.12				PC	75.02	67.56	85.88	68.24	81.49	82.75	54.51	59.16	78.66	73.75	84.26	62.61	86.21	87.24	79.09	86.88	76.21	63.22	80.73	91.07
	4.27214	1.16362				3375.92	3738.15					44.06	35.08				PE	36.94	36.07	43.18	34.14	39.43	34.26	22.34	28.63	36.78	32.01	42.48	32.22	38.44	46.37	41.07	38.9	38.88	35.38	37.91	40.58
	7.21419	0.522647				4131.39	2807.29					30.19	46.09				PS	7.18	6.13	7.43	5.05	5.43	5.89	3.82	4.09	5.79	5	5.8	5.21	6.25	6.17	6.31	5.97	6.01	4.64	5.52	6.56
	6.77936					3729.18	2550.3					33.45					CL	5.75	4.36	7.41	4.11	5.38	5.47	4.43	4.8	5.44	5.01	6.06	5.45	5.51	5.29	5.12	5.41	4.66	4.71	5.7	6.75
	2.30506																PI	11	6.43	7.92	7.07	5.94	8.85	4.87	6.34	3.77	5.22	4.2	4.96	8.39	9.63	5.06	5.55	6.45	4.4	5.32	4.96
																	FC	42.71	43.04	74.66	47.09	46.45	44.27	34	35.33	45.62	55.23	46.85	38.38	53.69	46.97	51.77	52.43	69.27	46.34	59.44	69.06
Mean	6.79507	1.39899			Mean	3350.75	3004.6				Mean	34.2671	42.8317				CE	21.66	9.43	19.13	18.81	8.74	6.53	15.39	7.51	21.69	21.69	1.39	17.57	14.02	5.15	14.23	6.17	33.62	5.49	16.61	14.17
SEM	0.912113	0.625673			SEM	197.661	226.325				SEM	2.52899	2.63757
																					TNTGFP		TNTp38gd
																					Mean	SEM	Mean	SEM
	3E					3F							3G				3H			NEFA	6.14375	1.07927	3.604	0.2683
	Ketone bodies					Triglycerides				NEFA			BAT temperature				PET (BAT)			DG	4.973	0.451144	4.38	0.398232
	TNTGFP	TNTp38gd				TNTGFP	TNTp38gd			TNTGFP	TNTp38gd		TNTGFP	TNTp38gd			TNTGFP	TNTp38gd		TG	28.611	2.58636	21.3711	1.88354
	1365.85	1776.04				79	108			1.49	1.66		34.3	30.5			12.8753	5.4142		PC	72.702	3.25662	79.752	3.12356
	1948.84	2503.94				98	146			1.23	2.02		34.2	31.5			14.156	7.65377		PE	34.378	1.83129	39.223	1.21706
	1045.36	2100.77				90	135			1.39	1.87		32.7	30.4			6.07168	1.91596		PS	5.581	0.370925	5.844	0.182661
	1303.58	1756.85				78	118			1.5	1.71		33.4	30.8			13.3904	2.33993		CL	5.216	0.298694	5.466	0.195319
	1171.33	2549.58				94	148			1.24	2.08		34.1	30.8			9.73411	9.73411		PI	6.741	0.663537	5.892	0.562599
	1328.1	2756.07											33.4	30.4			9.75937			FC	46.84	3.62322	53.42	3.1569
		1623.94			Mean	87.8	131		Mean	1.37	1.868		33.8	31.1			15.6157			CE	15.058	2.01001	12.842	2.91021
		2423.71			SEM	4.005	7.83582		SEM	0.0583952	0.082547		33.9	31.6
													34	29		Mean	11.6575	5.41159
Mean	1360.51	2186.36											32.9	31.9		SEM	1.24307	1.50609
SEM	127.222	151.786											34	30.5
													33.9	31.5
													33.7	30.6
													33.7	30.5
													34	31.6
													33.7	32.1
													34.1	29.9
													33.7	31.5
													34	31.2
													33.3	30.3
													33.7	28.7
													33.4
													33.1
													33.4
													33.6
													33.2
												Mean	33.6615	30.781
												SEM	0.0796293	0.19044

## Sheet: Fig4
	4A			4B
	Glucose				GTT																				TNTGFP		TNTp38gd
	TNTGFP	TNTp38gd			Time	TNTGFP							TNTp38gd											Time	Mean	SEM	Mean	SEM
	73	107			0	87	110	102	100	96	96	95	113	124	126	109	122	129	109	122	163	132		0	98	2.68151	124.9	4.92714
	113	135			15	141	146	145	137	146	142	129	170	161	159	162	190	169	158	177	179	155		15	140.857	2.32408	168	3.5371
	128	124			30	155	176	177	160	153	154	204	201	200	224	184	159	163	169	193	183	199		30	168.429	7.06048	187.5	6.34254
	113	146			60	140	171	170	138	150	145	153	187	194	190	158	167	182	167	189	188	184		60	152.429	5.06556	180.6	3.84187
	100	119			120	134	129	138	120	121	112	127	162	175	175	142	142	173	138	191	165	166		120	125.857	3.36246	162.9	5.47002
	90	131
	100	87
	84	104			ITT																	TNTGFP		TNTp38gd
	93	127			Time	TNTGFP								TNTp38gd							Time	Mean	SEM	Mean	SEM
	103				0	100	100	100	100	100	100	100	100	100	100	100	100	100	100		0	100	0	100	0
					15	107.477	66.8508	56.1798	51.4085	98.052	106.4	51.6746	79.1209	107.143	116.754	102.649	98.1928	95.2663	94.9685		15	77.1454	8.52882	102.496	3.42712
Mean	99.7	120			30	96.2617	58.5635	51.6854	55.6338	61.6883	93.6	51.6746	78.5714	95.2381	96.3351	82.7815	97.5904	82.8402	97.4843		30	68.4598	6.51734	92.0449	2.94096
SEM	5.01564	6.01156			60	83.1776	81.768	47.191	42.2535	58.4416	76	65.0718	60.4396	85.7143	77.4869	76.1589	89.759	99.1124	74.2138		60	64.2929	5.39008	83.7409	3.93175
					120	74.2991	72.9282	44.9438	61.9718	72.7273	99.2	47.8469	62.6374	75.5102	85.3403	70.8609	86.1446	75.1479	66.0377		120	67.0693	6.05872	76.5069	3.24158

## Sheet: Fig5
	5C				5D																5E			5F																				GTT
	Fibrosis				FS (%)																Glucose			GTT																			TNTGFP		TNTp38gd
	TNTGFP	TNTp38gd			Weeks	TNTGFP							TNTp38gd								TNTGFP	TNTp38gd		Time	TNTGFP						TNTp38gd											Time	Mean	SEM	Mean	SEM
	1.14358	3.53125			2	63.9456	54.491	47.2431	54.4702	47.5822	72.3375	52.8504	46.4602	45.3258	50.2439	43.6519	54.5263	40.6354			134	143		0		90	92	83	59	76	78	66	75	71	77	88	86	87		70		0	80	5.95819	77.5556	2.66203
	1.72133	2.343			6	45.9547	55.5555	49.654	53.5938	51.1895			36.0305	44.4267	41.0294	47.4517	42.2346				118	143		15	295	316	294	220	194	201	217	205	193	213	221	181	178	294	261	277		15	253.333	22.1264	224	12.7122
	0.709537	4.72813			10	60.5357	61.2802	59.5707	68.5215				35.6836	41.5873	38.3333	44.1133	43.8743				131	130		30	271	218	327	260	165	212	207	169	113	200	208	155	150	248	201	265		30	242.167	22.9455	191.6	14.5268
	1.31828	4.4341			12	72.0974	46.1847	62.623	66.9461	63.3027	61.2717		51.4528	46.4107	41.7931	36.6154	40.7051	48.0801			142	123		60	218	174	274	158	143	174	145	146	100	168	155	123	148	213	164	200		60	190.167	19.651	156.2	10.49
	0.758287	5.82093																				135		120	156	130	127	104	73	104	94	94	70	84	101	106	128	152	99	105		120	115.667	11.6237	103.3	7.20347
	1.68043	2.52914						TNTGFP		TNTp38gd
	0.637556	6.65173					Weeks	Mean	SEM	Mean	SEM									Mean	131.25	134.8		ITT													ITT
		3.92316					2	56.1314	3.42263	46.8073	2.01459									SEM	4.98957	3.85227		Time	TNTGFP				TNTp38gd							TNTGFP		TNTp38gd
		2.24487					6	51.1895	1.65233	42.2346	1.89692													0	100	100	100	100	100	100	100	100	100		Time	Mean	SEM	Mean	SEM
							10	62.477	2.04498	40.7184	1.63215													15	85.1852	66.9173	96.5714	96.1783	73.8636	86.8571	90.7895	73.7143	87.6543		0	100	0	100	0
Mean	1.13843	4.02292					12	62.0709	3.55495	44.1762	2.22168													30	52.4691	50.3759		96.8153	56.25	79.4286	63.1579	65.1429	59.8765		15	86.2131	6.95213	82.5758	3.64701
SEM	0.172188	0.517426																						60	49.3827	71.4286		91.7197	51.7045		60.5263	76	78.3951		30	66.5535	15.143	64.7712	3.96326
																								90	54.321	81.203		114.65	70.4545	98.2857	87.5	90.8571	91.9753		60	70.8437	12.2251	66.6565	6.3655
																								120	53.0864	66.1654	116.571	103.822	82.9545	93.7143	90.7895	90.8571	90.1235		90	83.3912	17.4497	87.8145	4.67805
																																			120	84.9112	15.0671	89.6878	1.79332
	5G				5H				5I
	NEFA				Triglycerides				PAS
	TNTGFP	TNTp38gd			TNTGFP	TNTp38gd			TNTGFP	TNTp38gd
	1.16	0.93			132	111			1	1
	1.56	1.5			188	163			1	1
	1.19	1.19			166	118			1	1
	1.25	1.02			118	109			1	1
		1.05				173			1	1
									1	1
Mean	1.29	1.138		Mean	151	134.8			1	1.02
SEM	0.0919239	0.0996695		SEM	15.9269	13.7273				1.03
								Mean	1	1.00625
								SEM	0	0.00419928

## Sheet: Fig6
	6C				6D				6E				6F
	PAS				Glycogen				Glucose				Triglycerides				NEFA
	myh6Cre	p38gdmyh6Cre			myh6Cre	p38gdmyh6Cre			myh6Cre	p38gdmyh6Cre			myh6Cre	p38gdmyh6Cre			myh6Cre	p38gdmyh6Cre
	1	3.59295			0.02	0.167			92	92			133	36			1.2	0.47
	1.33659	2.08415			0.106	0.146			97	96			109	54			0.8	0.71
	0.663405	2.03131			0.085	0.075			88	85			89	84			0.56	0.78
		1.4501			0.094				101	98			130	38			1.03	0.5
					0.081				97	86			94	42			0.68	0.44
Mean	1	2.28963			0.07				98	81			179	48			1.1	0.43
SEM	0.194333	0.457568			0.055				90
					0.041				104			Mean	122.333	50.3333		Mean	0.895	0.555
									107			SEM	13.5097	7.25565		SEM	0.103401	0.0615765
				Mean	0.069	0.129333			97
				SEM	0.0101559	0.0278348			106
								Mean	97.9091	89.6667
								SEM	1.88995	2.74064

## Sheet: Fig7
7A											7H					7I
Blot quantification											HW/TL					Cardiac glycogen
	TNTGFP				TNTp38gd						TNTGFP	TNTp38 g	TNTp38 d			TNTGFP	TNTp38 g	TNTp38 d
p-GYS/GYS1	0.269075	0.606001	0.1141	0.194195	1.08075	0.674008	1.22793	0.294869	1.25569		4.91564	4.12833	4.60919			0.144697	0.124502	0.1766
p-GSK3/GSK3	0.906895	0.508705	0.66041	0.911999	0.945723	0.768629	0.725839	0.906608	0.454074		4.41031	4.51685	4.82797			0.175243	0.0776652	0.117205
p-AKT/AKT	1.82601	1.00747	1.5057	1.94475	1.95293	1.65684	16.64405598*	0.81935	1.53853		4.64949	4.82063	5.08421			0.245838	0.138078	0.219704
											4.73398	5.06806	4.06061			0.194249	0.19951	0.201716
	TNTGFP		TNTp38gd								4.98429						0.143848
	Mean	SEM	Mean	SEM
p-GYS/GYS1	0.295843	0.108119	0.906652	0.184901						Mean	4.73874	4.63347	4.6455		Mean	0.190007	0.136721	0.178806
p-GSK3/GSK3	0.747002	0.098773	0.760175	0.0868386						SEM	0.101844	0.202622	0.217788		SEM	0.0212252	0.0195345	0.0223551
p-AKT/AKT	1.57098	0.209473	1.49191	0.393295

## Sheet: Fig8
	8C				8D				8E			8F						8G
	Glycogen				FS				NEFA			Glucose						BAT Temperature
	Control	GYS1myh6Cre			Control	GYS1myh6Cre			Control	GYS1myh6Cre		Control		GYS1myh6Cre				Control	GYS1myh6Cre
	0.34	0.15			61.5385	32.7869			0.77	1.18		Fasted	Fed	Fasted	Fed			34.8	34.2667
	0.13	0.19			46.9388	31.1688			0.62	1.11		76	86	92	120			35.05	34
	0.12	0			61.1111	30.8824			0.59	1.39		61	78	81	110			35.9	35.05
	0.14	0.14				33.3333			0.97			69	78	77	96				34.65
	0.27	0.13				28.3333			1.15			73		97					34.45
	0.05	0.03				40.5405						70		88					33.2
	0.265	0.15				30.9091		Mean	0.82	1.22667		66		101					34.8667
	0.2125	0.09				41.6667		SEM	0.106489	0.0841295		55		97					33.7
	0.235	0				47.5						75		98					33.55
	0.2025	0				51.0204						73							34.9
	0.175					39.6226						59		90					34.3
	0.1375											61		104					34.5333
	0.1025			Mean	56.5294	37.0695						64		107					33.4667
				SEM	4.79692	2.26192								97					34.75
Mean	0.183077	0.088												106					34.9
SEM	0.0223359	0.0233714																	35.1
											Mean	66.8333	80.6667	95	108.667				35.35
											SEM	1.98415	2.66667	2.53943	6.9602				34.8
																	Mean	35.25	34.4352
																	SEM	0.332916	0.14672

## Sheet: Fig9
Notice that the data set belonging to ND-TNTGFP is the same used in S13 Fig
9B						9C
E/A /% of mice)						FS					LV vol, d					LV mass					LVID,d
	Normal	Anormal				ND-TNTGFP	ND-TNTp38gd	HFD-TNTp38gd			ND-TNTGFP	ND-TNTp38gd	HFD-TNTp38gd			ND-TNTGFP	ND-TNTp38gd	HFD-TNTp38gd			ND-TNTGFP	ND-TNTp38gd	HFD-TNTp38gd
ND-TNTGFP	66	33				28.5714	29.8701	27.7778			27.1284	47.8578	29.0805			14.2383	21.7809	11.7032			2.70454	3.4125	2.78182
ND-TNTp38gd	40	60				25.7143	9.7561	22.2222			27.1284	39.9774	29.3445			22.4153	18.9398	15.141			2.70454	3.16818	2.79204
HFD-TNTp38gd	75	25				35.7143	23.4568	49.1228			27.1284	38.8018	16.2457			23.6895	22.7652	11.4993			2.70454	3.12954	2.20227
						39.3939	27.9412	25			23.4484	35.3901	18.4827			19.1415	20.4048	14.3813			2.55	3.01364	2.31818
	Raw data					36.1111	29.0323	18.0556			29.0805	28.21	19.5918			23.5216	29.1642	13.788			2.78182	2.74773	2.37273
ND-TNTGFP	ND-TNTp38gd	HFD-TNTp38gd				37.6624	29.8701	35			23.1638	34.291	18.4827			19.1802	20.8045	16.294			2.5375	2.975	2.31818
1.82888	1.3139	1.65315		Normal Range: 1,2-2		27.6316	29.4118	32.1429			30.8655	34.9676	38.4597			19.8022	28.0859	22.2355			2.85	2.99886	3.11818
1.8134	2.91406	3.36559		Normal		30.303	26.2295	27.451			32.897	25.2511	12.2538			22.38	15.6263	6.2915			2.925	2.62727	1.97046
2.69355	3.93814	1.46948		Abnormal		31.6667	15.5844	30.137			26.0151	27.1002	20.2795			17.6376	11.8816	8.12458			2.65909	2.70341	2.40568
1.23605	1.20101	1.85799					22.6667				20.9561	47.8578				11.8888	37.6729				2.4375	3.4125
2.36612	1.85526	1.38251										32.15					26.6455					2.89773
2.03053	2.48551	2.18497			Mean	32.5299	24.3819	29.6566
1.29412	2.82927	1.54645			SEM	1.61693	2.15602	2.96702		Mean	26.7811	35.6232	22.469		Mean	19.3895	23.0701	13.2731		Mean	2.68545	3.00785	2.47551
1.62937	4.08824	1.48223								SEM	1.14719	2.29215	2.72494		SEM	1.24634	2.13194	1.56033		SEM	0.0468154	0.0789998	0.117953
1.67686	1.94972
	2.25
					9D
Number of mice
	Normal	Anormal			BAT temperature
ND-TNTGFP	6	3			ND-TNTGFP	ND-TNTp38gd	HFD-TNTp38gd
ND-TNTp38gd	4	6			35	33.7	35.4
HFD-TNTp38gd	6	2			34.8	33.3	35.4
					34.1	33.6	35.3
					34.5	33.8	35.5
					34.6	33.8	35.3
					34.9	33.7	35.1
					35	33.7	35.2
					33.6	32.8	35.3
						33.1	35
						33.8	35.5
						34.1	34.5
						33.8	35.3
							35
							34.9
							35.2
							35.3
							35.6
							35.2
							34.9
							34.7
							34.7
							35.7
							35
							35
							34.5
							34.4
							34.5
				Mean	34.5625	33.6	35.0889
				SEM	0.174169	0.103719	0.0690459

## Sheet: S1 Fig
FLAG intensity quantification
	WT	TnTp38γ/δact
	18238	26740
	17452	29174
	18946	33414
	14423	24602
		27024
Mean	17264.8	28190.8
SEM	995.173	1493.22

[truncated: 10 more sheets: S2 Fig, S3 Fig, S4 Fig, S5 Fig, S6 Fig, S7 Fig, S8 Fig, S9 Fig, S12 Fig, S13 Fig]
